# Supplementary material for: Targeting CD36-Mediated Lipid Metabolism by Selective Inhibitor-Augmented Antitumor Immune Responses in Oral Cancer
Source: Int J Mol Sci. 2024 Aug 30;25(17):9438. doi: 10.3390/ijms25179438 (PMC11395596; doi:10.3390/ijms25179438)
Supplement: Supplementary file 1 [file ijms-25-09438-s001.zip]

Archive with 1 entries (1 files):
- ijms-3116501 - supplmentary figure s1.pdf
